# Supplementary material for: Delta family protocadherins contribute to protoglomerular targeting of olfactory sensory neuron axons in the olfactory bulb
Source: PLoS Genet. 2026 Apr 1;22(4):e1012090. doi: 10.1371/journal.pgen.1012090 (PMC13043054; doi:10.1371/journal.pgen.1012090)
Supplement: S1 File — (XLSX) [file pgen.1012090.s006.xlsx]

## Sheet: CRISPR Design
CRISPR crRNA Design
Target	Exon	crRNA Seq	Pam	Strand	crRNA position (GRCz11)	Predicted CRISPR Effic.	Predicted Frameshift Effic.
pcdh7b T1	1	TACATTACCTACCCGGACAT	CGG	-	chr7-63325937-63325956	0.65	85.57
pcdh7b T2	1	CGGCTGCTTCTCGCCGTCTG	TGG	-	chr7-63326486-63326505	0.68	80.82
pcdh7b T3	2	GAGGGAGGGCACCTAGTCTG	GGG	-	chr7-63458203-63458222	0.7	83.2
pcdh10b T1	1	GTGCCCGAGGAAGCGGAGCA	TGG	-	chr14-43000353-43000372	0.65	79.88
pcdh10b T2	1	GGGAGGCTGGCCACCGTCCA	CGG	+	chr14+42999812-42999831	0.69	88.31
pcdh10b T3	1	TGGCGTTGGACCACAGTTCG	GGG	+	chr14+42998827-42998846	0.69	80.02
pcdh11 T1	1	TCAAGTTTAGGTCTTTGCGC	AGG	+	chr14+27288859-27288878	0.57	60.39
pcdh11 T2	1	GGGTCAAATGCGGAAGGGAC	TGG	+	chr14+27288510-27288529	0.63	77
pcdh11 T3	2	TCGAGTGGTCTCATAATCTA	AGG	+	chr14+27282442-27282461	0.66	85.88
pcdh17 T1	2	TCCGACCTTGGAGAGCTGAG	GGG	+	chr11+32720011-32720030	0.65	88.32
pcdh17 T2	2	CTGGCCCATGACCCAGATTT	AGG	-	chr11-32720935-32720954	0.66	69.78
pcdh17 T3	2	GCAATGGGCAGCTCCAGTGT	AGG	-	chr11-32721225-32721244	0.65	85.71

## Sheet: DECODR Sequening Primers
DECODR sequencing primers
Target	Sequencing Fw primer	Sequencing Rv primer	Amplicon length
pcdh7b T1	CTGTTAAACAGAATTCACGTTCAG	GGTCCTATCACAGACACTTCG	388
pcdh7b T2	GGTCGGAATGGAATTGAGC	GGTAGGTCTGCCTCATAAACA	368
pcdh7b T3	TCTTCTTCGACTTCTTCAGTCC	GGCTTAACTCTGCCTTATCTTT	321
pcdh10b T1	CCTACAACCAAAGCCTTACG	CCAAGTTTACTTCCAGGTACG	311
pcdh10b T2	GTCGGTAGTAACGCATTGC	CCTGCTCGAGATGTGGTT	381
pcdh10b T3	CATAGTGGAGTGTGAAATACAGG	CGTTCTCTCCATCATCCGC	329
pcdh11 T1	TTGAAGAAAGTGCAGCACC	TCATCAGGTAGTACAGCAACC	382
pcdh11 T2	CGCTGCTATTATGAGATTGAGG	CCTCATTGTTCATATCTATCTTGCA	396
pcdh11 T3	TGTGCTGTTGTCTGAAAATGC	CCACTATCAGCATCTGTTGCA	387
pcdh17 T1	GCAGAATATAAGTTGTCGCTCC	CGCATCGCTGAGTACTCC	358
pcdh17 T2	AGGGTTTCCAGAATCCTTCG	GACCCCTGGATAGGGAGG	398
pcdh17 T3	AGCGTGGTGCGTTGTCG	AGGCAAAGGATCAAGGACC	405

## Sheet: Headloop Primers
Headloop Primers
Target	FW primer	Rv Primer	HL primer
pcdh7b T1	AGGACTACAGGCATTGTGGACT	CGGTCATGTTATCGATTTTGAA	RV: ATGTCCGGGTAGGTAATGTACGGTCATGTTATCGATTTTGAA
pcdh7b T2	ACGAGTTAATTCAGGACAACGG	AGAGTCAGCTCATAGGAGTCGC	FW: CGTCTGTGGTGTCAGCAACTACGAGTTAATTCAGGACAACGG
pcdh7b T3	ACCCCTCTTCTTCGACTTCTTC	CTGTTTGGCTTAACTCTGCCTT	RV: CAGACTAGGTGCCCTCCCTCCTGTTTGGCTTAACTCTGCCTT
pcdh10b T1	GCACTCCGTTCTCCAAGTTTAC	CGCGGAGATAAAATATTCCAAG	FW: GGAGCATGGCACTTTCGTGGGCACTCCGTTCTCCAAGTTTAC
pcdh10b T2	GTACACCGGCTGATCAAACACGGG	GCGCACTTACGACATCACCACCA	FW: CGTGGACGGTGGCCAGCCTCGTACACCGGCTGATCAAACACGGG
pcdh10b T3	GATGGAGCGAGCCGAAGCTCCC	GAGCGTGGCGAGCGCCGC	RV: CCGCGCAGGTGCCCGTGGAGGAGCGTGGCGAGCGCCGC
pcdh11 T1	CCCATGTTCTGGTGGTTTTATT	TAAAGGCACATCACCTGTCTTG	Rv: TGCGCAAAGACCTAAACTTGTAAAGGCACATCACCTGTCTTG
pcdh11 T2	CATCGAAGACATCAACGACAAT	CACCTTGACAAGCTCATAGTGC	Rv: CAGTCCCTTCCGCATTTGACCACCTTGACAAGCTCATAGTGC
pcdh11 T3	CCCACTCAACACAAAAATAGCC	TGTTTAAAGGAGGTTTCCCAGA	Fw: AATCTAAGGGTGCAGCAGTTCCCACTCAACACAAAAATAGCC
pcdh17 T1	ATCAACAAGAACGACATCATGC	TCTGTGGTGTTGGTAACAGGTC	Rv: CTCAGCTCTCCAAGGTCGGATCTGTGGTGTTGGTAACAGGTC
pcdh17 T2	TTAGATGAAAACGACAACGCAC	CATATATTGCACCATCAGTGGG	Fw: CTAAATCTGGGTCATGGGCCTTAGATGAAAACGACAACGCAC
pcdh17 T3	CGTCAATAGGTTTTGTAGCGGT	TTTGTTGAGTTTAGGGGTGGAT	Fw: CTACACTGGAGCTGCCCATTCGTCAATAGGTTTTGTAGCGGT

## Sheet: in situ Primers
	in situ Hybridization Probes
Target	ISH fw Primer	ISH Rev primer	ISH probe Length
pcdh7b	CCTACCAGAAAACAGTTCC	GGGAGTAGGAGATTTCAGC	911
pcdh10b	GGATCAGAACGATAACGCGC	CCGTTTTCGCCGATTCTGG	782
pcdh11	TGTTGACGTGAACGACAATCG	CGGGTTTGAAGGTAGTTGG	794
pcdh17	GAGGATTGTTTGAACTGCACG	GGGTGTTTTCATTTCCCCG	685
